# Supplementary material for: Discovery of Zidovudine as a cardiomyocyte protectant for doxorubicin-induced toxicity through high-throughput phenotypic drug screening
Source: Fundam Res. 2023 Nov 19;6(2):885–94. doi: 10.1016/j.fmre.2023.10.010 (PMC13069625; doi:10.1016/j.fmre.2023.10.010)
Supplement: Supplementary file 3 [file mmc3.zip]

Archive with 5 entries (5 files):
- DOX .mp4
- DOX + DRZ 10 μM.mp4
- DOX + ZIDO 3 μM .mp4
- DOX + ZIDO 10 μM.mp4
- Normal .mp4
